# Supplementary material for: Indole Derivatives as New Structural Class of Potent and Antiproliferative Inhibitors of Monocarboxylate Transporter 1 (MCT1; SLC16A1)
Source: J Med Chem. 2022 Dec 30;66(1):657–76. doi: 10.1021/acs.jmedchem.2c01612 (PMC9841531; doi:10.1021/acs.jmedchem.2c01612)
Supplement: Supplementary file 1 — jm2c01612_si_001.csv [file jm2c01612_si_001.csv]

Compound	SMILES	IC50 MCT1 A-549 3-BP (nM)	GI50 A-564 (uM)	GI50 MCF-7 (uM)	Increase Susceptibility toward 33 (Factor)	IC50 ABCB1 A2780/ADR Calcein AM (uM)	IC50 ABCB1 A2780/ADR Daunorubicin (uM)	IC50 ABCC1 H69AR Daunorubicin (uM)	IC50 ABCG2 MDCK II BCRP Pheophorbide A (uM)	EC50 ABCB1 A2780/ADR Daunorubicin (uM)	Docking Score MCT1 PDB ID 7CKR (Kcal/mol)
8	OC1=CC=C(C=C1)/C=C(C(O)=O)\C#N	87.2 � 3.5	52.7 � 0.2	108 � 3	n. t.	n. t.	n. t.	n. t.	n. t.	n. t.	-6.5
17	O=C(/C(C#N)=C/C1=CN(C2=CC=CC=C21)CC(NC3=CC=CC=C3)=O)OC	314 � 47�	29.2 � 0.2	15.4 � 0.3	n. t.	n. t.	n. t.	n. t.	n. t.	n. t.	n. t.
18	O=C(/C(C#N)=C/C1=CN(C2=CC=CC=C21)CC(NC3=CC=CC4=CC=CC=C43)=O)OC	193 � 10	21.5 � 0.4	15.4 � 0.5	n. t.	n. t.	n. t.	n. t.	n. t.	n. t.	n. t.
19	O=C(/C(C#N)=C/C1=CN(C2=CC=CC=C21)CC(NC3=CC4=CC=CC=C4C=C3)=O)OC	109 � 3	26.9 � 0.3	15.5 � 1.3	n. t.	n. t.	n. t.	n. t.	n. t.	n. t.	n. t.
20	O=C(/C(C#N)=C/C1=CN(C2=CC=CC=C21)CC(NC3=CC=CC=C3C)=O)OC	105 � 6	28.3 � 0.1	15.3 � 0.0	n. t.	n. t.	n. t.	n. t.	n. t.	n. t.	n. t.
21	O=C(/C(C#N)=C/C1=CN(C2=CC=CC=C21)CC(NC3=CC=C(C=C3)C)=O)OC	112 � 10	14.0 � 0.5	13.9 � 0.1	n. t.	n. t.	n. t.	n. t.	n. t.	n. t.	n. t.
22	O=C(/C(C#N)=C/C1=CN(C2=CC=CC=C21)CC(NC3=CC=CC=C3OC)=O)OC	135 � 2	26.0 � 0.3	19.1 � 0.5	n. t.	24.3 � 6.4	n. t.	17.3 � 2.2	99.5 � 24.5	n. t.	n. t.
23	O=C(/C(C#N)=C/C1=CN(C2=CC=CC=C21)CC(NC3=CC=CC(OC)=C3)=O)OC	105 � 9	25.5 � 0.5	14.7 � 0.2	n. t.	5.32 � 1.67	n. t.	19.1 � 3.4	43.5 � 7.5	n. t.	n. t.
24	O=C(/C(C#N)=C/C1=CN(C2=CC=CC=C21)CC(NC3=CC=C(C=C3)OC)=O)OC	81.0 � 4	20.0 � 0.6	15.1 � 0.4	2.5	0.983 � 0.135	1.49 � 0.05	n. t.	n. t.	0.793 � 0.039	-9.5
25	O=C(/C(C#N)=C/C1=CN(C2=CC=CC=C21)CC(NC3=CC=C(C=C3)F)=O)OC	793 � 138	22.0 � 0.6	15.1 � 0.3	n. t.	n. t.	n. t.	n. t.	n. t.	n. t.	n. t.
26	O=C(/C(C#N)=C/C1=CN(C2=CC=CC=C21)CC(NC3=CC=C(C=C3)Cl)=O)OC	196 � 5	21.0 � 0.4	10.7 � 0.4	n. t.	n. t.	n. t.	n. t.	n. t.	n. t.	n. t.
27	O=C(/C(C#N)=C/C1=CN(C2=CC=CC=C21)CC(NC3=C(C=CC=C3Cl)Cl)=O)OC	109 � 2	25.0 � 0.5	17.3 � 0.6	n. t.	n. t.	n. t.	n. t.	n. t.	n. t.	n. t.
28	O=C(/C(C#N)=C/C1=CN(C2=CC=CC=C21)CC(NC3=CC=C(C=C3)Br)=O)OC	287 � 47	19.2 � 0.2	9.99 � 0.46	n. t.	n. t.	n. t.	n. t.	n. t.	n. t.	n. t.
29	O=C(/C(C#N)=C/C1=CN(C2=CC=CC=C21)CC(NC3=CC=CC=N3)=O)OC	198 � 4	17.1 � 0.4	4.32 � 0.14	n. t.	n. t.	n. t.	n. t.	n. t.	n. t.	n. t.
30	O=C(OC)/C(C#N)=C/C1=CN(CC(NC2=CC(C)=CC=N2)=O)C3=CC=CC=C31	82.3 � 4.4	19.3 � 0.3	9.12 � 0.22	2.6	1.51 � 0.08	2.77 � 0.02	n. t.	n. t.	1.22 � 0.01	-9.7
31	O=C(OC)/C(C#N)=C/C1=CN(CC(NC2=CC(Br)=CC=N2)=O)C3=CC=CC=C31	214 � 32�	18.8 � 0.2	3.13 � 0.23	n. t.	1.40 � 0.11	1.19 � 0.12	n. t.	n. t.	n. t.	n. t.
32	O=C(/C(C#N)=C/C1=CN(C2=CC=CC=C21)CC(NC3=CC=CN=C3)=O)OC	109 � 3	19.2 � 0.4	11.1 � 0.2	n. t.	n. t.	n. t.	n. t.	n. t.	n. t.	n. t.
34	CC[C@H]1C(=O)N(CC(=O)N([C@H](C(=O)N[C@H](C(=O)N([C@H](C(=O)N[C@H](C(=O)N[C@@H](C(=O)N([C@H](C(=O)N([C@H](C(=O)N([C@H](C(=O)N([C@H](C(=O)N1)[C@@H]([C@H](C)C/C=C/C)O)C)C(C)C)C)CC(C)C)C)CC(C)C)C)C)C)CC(C)C)C)C(C)C)CC(C)C)C)C	n. t.	n. t.	n. t.	n. t.	0.960 � 0.018	0.851 � 0.003	n. t.	n. t.	n. t.	n. t.
35	N#CC1=C(CCCC2)N2C3=C1N=CN=C3N4CCN(CC5=CC=C(OCO6)C6=C5)CC4	n. t.	n. t.	n. t.	n. t.	n. t.	n. t.	0.215 � 0.033	n. t.	n. t.	n. t.
36	CC(C)C[C@H]1C2=C(C[C@@H]3N1C(=O)[C@@H](NC3=O)CCC(=O)OC(C)(C)C)C4=C(N2)C=C(C=C4)OC	n. t.	n. t.	n. t.	n. t.	n. t.	n. t.	n. t.	0.161 � 0.011	n. t.	n. t.
